# Supplementary material for: Detection of HPV E6 oncoprotein from urine via a novel immunochromatographic assay
Source: PLoS One. 2020 Apr 22;15(4):e0232105. doi: 10.1371/journal.pone.0232105 (PMC7176116; doi:10.1371/journal.pone.0232105)
Supplement: S1 Table — (XLS) [file pone.0232105.s001.xls]

## Sheet: analise final_all
Study ID	Age (years)	Histology/Cytology	HPV_vaginal self-collection	HPV_Physician collection - cervical	HPV_Urine	E6_vaginal self-collection	E6_Physician collection - cervical	E6_Urine
1	46.9	SCC	Positive	Positive	Positive	Negative	Positive	Positive
2	38.8	ADC	Positive	Positive	Positive	Negative	Positive	Negative
3	60.1	SCC	Positive	Positive	Positive	Positive	Positive	Negative
15	36.2	SCC	Positive	Positive	Positive	Positive	Positive	Positive
16	49.9	SCC	Positive	Positive	Positive	Positive	Positive	Negative
21	53.5	SCC	Positive	Positive	Positive	Negative	Negative	Negative
24	27.6	SCC	Positive	Positive	Positive	Positive	Positive	Negative
30	46.8	SCC	Positive	Positive	Positive	Negative	Negative	Negative
31	62.7	SCC	Positive	Positive	Positive	Negative	Negative	Negative
32	32.1	SCC	Positive	Positive	Positive	Positive	Negative	Positive
33	42.2	SCC	Positive	Negative	Negative	Negative	Negative	Negative
37	35	SCC	Positive	Positive	Positive	Positive	Positive	Positive
38	27.6	Normal	Negative	Negative	Negative	Negative	Negative	Positive
39	30.4	CIN 1	Positive	Positive	Positive	Negative	Negative	Negative
40	38	Normal	Negative	Negative	Negative	Negative	Negative	Negative
41	46.3	CIN 3	Negative	Positive	Negative	Negative	Negative	Negative
42	32.1	SCC	Positive	Positive	Positive	Positive	Positive	Negative
43	53.5	Normal	Negative	Negative	Negative	Negative	Negative	Negative
47	41.1	Normal	Negative	Negative	Negative	Negative	Negative	Negative
50	36.7	Normal	Negative	Negative	Negative	Negative	Negative	Negative
52	49.2	Normal	Negative	Negative	Negative	Negative	Negative	Negative
56	43.4	Normal	Negative	Negative	Negative	Negative	Negative	Negative
58	31.2	CIN 3	Positive	Positive	Positive	Negative	Positive	Negative
60	42.7	CIN 3	Positive	Positive	Negative	Negative	Positive	Negative
64	41.4	CIN 3	Positive	Positive	Negative	Negative	Positive	Negative
66	33.3	CIN 1	Negative	Negative	Negative	Negative	Negative	Negative
68	47.8	Normal	Positive	Positive	Negative	Negative	Negative	Negative
70	28.8	Normal	Negative	Negative	Negative	Negative	Negative	Negative
71	46.1	Normal	Negative	Negative	Negative	Negative	Negative	Negative
72	32.7	Normal	Positive	Positive	Negative	Negative	Negative	Negative
73	39.8	Normal	Negative	Negative	Negative	Negative	Negative	Negative
76	53.3	Normal	Negative	Negative	Negative	Negative	Negative	Negative
77	53.5	Normal	Negative	Negative	Negative	Negative	Negative	Negative
78	64	ADC	Positive	Positive	Positive	Positive	Positive	Positive
80	37.3	Normal	Positive	Positive	Positive	Negative	Negative	Negative
84	29.7	Normal	Positive	Positive	Negative	Negative	Negative	Negative
85	31.7	SCC	Positive	Positive	Positive	Positive	Positive	Positive
86	29.9	CIN 3	Positive	Positive	Positive	Positive	Negative	Negative
87	25.6	CIN 2	Positive	Positive	Negative	Negative	Negative	Negative
88	35.9	SCC	Positive	Positive	Positive	Negative	Positive	Positive
89	31.8	ADC	Positive	Positive	Positive	Positive	Positive	Positive
90	44.3	CIN 3	Positive	Positive	Positive	Negative	Negative	Negative
91	32	Normal	Negative	Negative	Negative	Negative	Negative	Negative
92	39.9	Normal	Negative	Negative	Negative	Negative	Negative	Negative
94	29.7	CIN 3	Positive	Positive	Negative	Negative	Negative	Negative
95	32.1	Cervicitis	Positive	Positive	Positive	Negative	Negative	Negative
96	40.1	Normal	Negative	Negative	Negative	Negative	Negative	Negative
98	30.4	CIN 3	Positive	Positive	Positive	Negative	Negative	Negative
100	48.1	SCC	Positive	Positive	Positive	Positive	Positive	Positive
102	37	Cervicitis	Negative	Negative	Negative	Negative	Negative	Negative
103	40.8	Cervicitis	Positive	Positive	Negative	Negative	Negative	Negative
105	25.6	Normal	Negative	Negative	Negative	Negative	Negative	Negative
106	37.5	SCC	Positive	Positive	Positive	Negative	Positive	Positive
107	48.5	SCC	Positive	Positive	Positive	Negative	Positive	Positive
108	52.4	CIN 2	Positive	Positive	Positive	Negative	Negative	Negative
110	47.4	SCC	Positive	Positive	Positive	Negative	Positive	Negative
112	42.4	CIN 3	Positive	Positive	Positive	Negative	Negative	Negative
113	46.7	SCC	Positive	Positive	Positive	Positive	Positive	Positive
115	49.7	CIN 3	Positive	Positive	Positive	Negative	Positive	Positive
116	28.9	CIN 3	Positive	Positive	Negative	Negative	Negative	Negative
118	34.7	CIN 3	Positive	Positive	Positive	Negative	Positive	Negative
119	29.6	SCC	Positive	Positive	Positive	Positive	Positive	Positive
120	38.8	SCC	Positive	Positive	Positive	Positive	Positive	Negative
123	40.7	ADC	Positive	Positive	Positive	Positive	Positive	Negative
124	32.4	SCC	Positive	Positive	Positive	Positive	Positive	Positive
125	62.7	Normal	Negative	Negative	Negative	Negative	Negative	Negative
126	40.1	Normal	Negative	Negative	Negative	Negative	Negative	Negative
127	32.9	SCC	Positive	Positive	Positive	Negative	Positive	Positive
128	60.4	SCC	Positive	Positive	Positive	Negative	Negative	Negative
129	55	Normal	Negative	Negative	Negative	Negative	Negative	Negative
130	36.6	CIN 3	Positive	Positive	Positive	Negative	Negative	Negative
132	29.2	Normal	Negative	Negative	Negative	Negative	Negative	Negative
135	59.6	Normal	Negative	Negative	Negative	Negative	Negative	Negative
136	27.8	Normal	Negative	Negative	Negative	Negative	Negative	Negative
137	46.2	Normal	Negative	Negative	Negative	Negative	Negative	Negative
138	43.7	Normal	Negative	Negative	Negative	Negative	Negative	Negative
139	36.8	Normal	Negative	Negative	Negative	Negative	Negative	Negative
140	55.7	ADC	Negative	Negative	Negative	Negative	Negative	Positive
146	43.1	SCC	Positive	Positive	Positive	Positive	Positive	Negative
150	31.4	SCC	Positive	Positive	Positive	Negative	Negative	Negative
153	35.3	SCC	Positive	Positive	Positive	Positive	Positive	Positive
156	47.7	CIN 3	Positive	Positive	Negative	Negative	Negative	Negative
157	42.1	SCC	Positive	Positive	Positive	Negative	Negative	Negative
158	37.2	CIN 3	Positive	Positive	Negative	Negative	Negative	Negative
161	52.7	SCC	Positive	Positive	Positive	Negative	Negative	Negative
163	51.8	SCC	Negative	Negative	Negative	Negative	Negative	Negative
166	36.5	SCC	Positive	Positive	Positive	Positive	Positive	Positive
167	51.8	SCC	Negative	Negative	Negative	Negative	Negative	Negative
170	40.6	SCC	Positive	Positive	Positive	Positive	Positive	Positive
171	42.9	SCC	Positive	Positive	Positive	Positive	Positive	Positive
172	37.5	SCC	Positive	Positive	Positive	Positive	Positive	Positive
174	47.1	SCC	Positive	Positive	Positive	Negative	Negative	Negative
175	34.4	SCC	Positive	Positive	Positive	Positive	Positive	Positive
180	44.8	SCC	Positive	Positive	Positive	Positive	Positive	Positive
198	44	CIN 2	Negative	Negative	Negative	Negative	Negative	Negative
199	63.2	Normal	Negative	Negative	Negative	Negative	Negative	Negative
200	47.9	Normal	Negative	Negative	Negative	Negative	Negative	Negative
201	37.5	CIN 2	Negative	Negative	Negative	Negative	Negative	Negative
202	53.1	SCC	Positive	Positive	Positive	Negative	Positive	Negative
203	41.2	CIN 2	Positive	Positive	Negative	Negative	Negative	Negative
204	28.4	CIN 3	Positive	Positive	Positive	Negative	Positive	Negative
207	39.3	Normal	Positive	Positive	Positive	Negative	Negative	Negative
209	28.1	CIN 2	Positive	Positive	Positive	Negative	Negative	Negative
210	33.3	CIN 3	Positive	Positive	Negative	Negative	Negative	Negative
213	35.6	Normal	Positive	Negative	Negative	Negative	Negative	Negative
214	60.2	Normal	Negative	Negative	Negative	Negative	Negative	Negative
218	62.3	ASCUS	Negative	Negative	Negative	Negative	Negative	Negative
219	35.4	CIN 3	Positive	Positive	Negative	Negative	Negative	Negative
221	25.4	CIN 3	Positive	Positive	Positive	Negative	Negative	Negative
224	39.1	Cervicitis	Positive	Positive	Negative	Negative	Negative	Positive
225	44.5	CIN 3	Positive	Positive	Positive	Negative	Negative	Negative
226	31.5	CIN 3	Positive	Positive	Negative	Negative	Negative	Negative
227	35	CIN 3	Positive	Negative	Positive	Negative	Negative	Negative
228	38	CIN 2	Positive	Positive	Positive	Negative	Negative	Negative
229	32.1	CIN 2	Positive	Positive	Positive	Negative	Negative	Negative
231	28.3	CIN 3	Positive	Positive	Negative	Negative	Negative	Negative
232	31.6	CIN 2	Negative	Positive	Negative	Negative	Negative	Negative
235	40.9	CIN 3	Negative	Positive	Negative	Negative	Negative	Negative
236	58.1	Normal	Negative	Negative	Negative	Negative	Negative	Negative
237	54.2	CIN 3	Positive	Positive	Positive	Negative	Positive	Negative
238	32.5	CIN 3	Negative	Positive	Negative	Negative	Negative	Negative
239	60.4	Normal	Negative	Negative	Negative	Negative	Negative	Negative
240	49.5	Normal	Negative	Negative	Negative	Negative	Negative	Negative
241	45.7	Normal	Positive	Positive	Positive	Negative	Negative	Negative

## Sheet: cancer
Study ID	Task	Age (years)	Collection date	Diagnosis	Status	Cytology date	Cytology	Biopsy date	Biopsy	LEEP date	LEEP	First void	Time from last urine (hour)	FIGO	Cobas_SC	SC16_18	Cobas16	Cobas18	Cobaso	Cobas _ PC	PC16_18	Cobas16	Cobas18	Cobaso	Cobas_U	U16-18	Cobas16	Cobas18	Cobaso	E6_SC	E616	E618	E6_PC	E616	E618	E6_U	E616	E618	Total urine volume (mL)	Urine color	Urine cells (cells/mL)	Pellet size	Time for make Urine OncoE6 (minutes)	Contraceptive	Education	Religion	Skin color / Race	Civil status	Income (month)
150	1	31.4	2017-07-11	Cancer	Positive			2017-07-12	SCC			No	1	IIIB	Positive	Negative	Negative	Negative	Positive	Positive	Negative	Negative	Negative	Positive	Positive	Negative	Negative	Negative	Positive	Negative	Negative	Negative	Negative	Negative	Negative	Negative	Negative	Negative	36	orange		big	123840	Yes	Middle school	Catholic	white	Living with a partner in a marriage-like relationship	2000
163	1	51.8	2017-08-09	Cancer	Positive			2017-08-10	SCC			No	1.67	IIIB	Negative	Negative	Negative	Negative	Negative	Negative	Negative	Negative	Negative	Negative	Negative	Negative	Negative	Negative	Negative	Negative	Negative	Negative	Negative	Negative	Negative	Negative	Negative	Negative	13.5	dark yellow		medium	87614	No	Middle school	Evangelical	Brown	divorced or separated	1000
175	1	34.4	2017-09-06	Cancer	Positive			2017-09-11	SCC			No	2.5	IIB	Positive	Positive	Positive	Negative	Positive	Positive	Positive	Positive	Negative	Positive	Positive	Positive	Positive	Negative	Positive	Positive	Positive (1)	Negative	Positive	Positive (1)	Negative	Positive	positive (1)	Negative	50	dark yellow		medium	38767	No	Elementary school	Evangelical	Brown	Living with a partner in a marriage-like relationship	1100
170	1	40.6	2017-08-23	Cancer	Positive			2017-08-28	SCC			No	2.67	IIB	Positive	Positive	Positive	Negative	Negative	Positive	Positive	Positive	Negative	Negative	Positive	Positive	Positive	Negative	Negative	Positive	Positive (3)	Negative	Positive	Positive (3)	Negative	Positive	Positive (2)	Negative	62	dark yellow		small	58705	No	Elementary school	Evangelical	Brown	Living with a partner in a marriage-like relationship	1800
140	1	55.7	2017-05-31	Cancer	Positive	2017-04-20	ASC-H	2017-04-25	ADC	2017-07-24	ADC	No	4	IB	Negative	Negative	Negative	Negative	Negative	Negative	Negative	Negative	Negative	Negative	Negative	Negative	Negative	Negative	Negative	Negative	Negative	Negative	Negative	Negative	Negative	Positive	Positive (1)	Negative	62	orange		small	179925	No	Middle school	Catholic	white	Married	900
146	1	43.1	2017-06-08	Cancer	Positive			2017-06-13	SCC			No	0.5	II	Positive	Positive	Negative	Positive	Negative	Positive	Positive	Negative	Positive	Negative	Positive	Positive	Negative	Positive	Negative	Positive	Negative	Positive	Positive	Negative	Positive	Negative	Negative	Negative	41	dark yellow		medium	98984	Yes	Postgraduate School	Evangelical	white	divorced or separated	6000
127	1	32.9	2017-05-17	Cancer	Positive	2017-04-28	ASC-H	2017-04-28	SCC			No	10.83	IVB	Positive	Positive	Positive	Negative	Negative	Positive	Positive	Positive	Negative	Negative	Positive	Positive	Positive	Negative	Negative	Negative	Negative	Negative	Positive	Positive (3)	Negative	Positive	Positive (1)	Negative	118	medium yellow		small	198690	No	Middle school	Spiritual	white	Married	2000
172	1	37.5	2017-08-22	Cancer	Positive			2017-08-28	SCC			No	1.67	IIIB	Positive	Positive	Positive	Negative	Positive	Positive	Positive	Positive	Negative	Negative	Positive	Positive	Positive	Negative	Positive	Positive	Positive (1)	Negative	Positive	Positive (5)	Negative	Positive	Positive (1)	Negative	122.5	light yellow		small	58775	No	Middle school	Catholic	Asian	Married	3200
128	1	60.4	2017-05-17	Cancer	Positive			2017-05-18	SCC			No	4	IIB	Positive	Negative	Negative	Negative	Positive	Positive	Negative	Negative	Negative	Positive	Positive	Negative	Negative	Negative	Positive	Negative	Negative	Negative	Negative	Negative	Negative	Negative	Negative	Negative	73	medium yellow		small	200100	No	None	Catholic	Brown	widowed	1800
174	1	47.1	2017-09-05	Cancer	Positive			2017-09-11	SCC			No	1	IIB	Positive	Negative	Negative	Negative	Positive	Positive	Negative	Negative	Negative	Positive	Positive	Negative	Negative	Negative	Positive	Negative	Negative	Negative	Negative	Negative	Negative	Negative	Negative	Negative	26	medium yellow		medium	48694	No	Elementary school	Catholic	Brown	divorced or separated	2000
166	1	36.5	2017-08-16	Cancer	Positive			2017-08-17	SCC			No	0.5	IIB	Positive	Positive	Negative	Positive	Negative	Positive	Positive	Negative	Positive	Negative	Positive	Positive	Negative	Positive	Negative	Positive	Negative	Positive (2)	Positive	Negative	Positive (4)	Positive	Negative	Positive (1)	30	orange		small	68700	Yes	Middle school	Catholic	Brown	Married	0
153	1	35.3	2017-07-19	Cancer	Positive			2017-07-20	SCC			No	0.67	IIIB	Positive	Positive	Positive	Negative	Negative	Positive	Positive	Positive	Negative	Negative	Positive	Positive	Positive	Negative	Negative	Positive	Positive (2)	Negative	Positive	Positive (1)	Negative	Positive	Positive (3)	Negative	110	light yellow		small	107960	No	Middle school	Evangelical	Brown	Married	1860
180	1	44.8	2017-09-21	Cancer	Positive			2017-10-04	SCC			No	0.42	IIIB	Positive	Positive	Positive	Negative	Positive	Positive	Positive	Positive	Negative	Negative	Positive	Positive	Positive	Negative	Negative	Positive	positive (2)	Negative	Positive	positive (2)	Negative	Positive	positive (2)	Negative	32	light yellow		medium	38698	No	Middle school	Catholic	white	Married	700
161	1	52.7	2017-08-08	Cancer	Positive	2017-07-25	SCC	2017-07-26	SCC			No	0.5	IIB	Positive	Negative	Negative	Negative	Positive	Positive	Negative	Negative	Negative	Positive	Positive	Negative	Negative	Negative	Positive	Negative	Negative	Negative	Negative	Negative	Negative	Negative	Negative	Negative	39	orange		small	80650	No	Middle school	Catholic	Brown	Married	1700
88	1	35.9	2017-04-17	Cancer	Positive			2017-04-18	SCC			No	3	IVB	Positive	Positive	Positive	Negative	Positive	Positive	Positive	Positive	Negative	Positive	Positive	Positive	Positive	Negative	Negative	Negative	Negative	Negative	Positive	Positive (2)	Negative	Positive	Positive (1)	Negative	101	light yellow		small	242020	Yes	College	Evangelical	Brown	divorced or separated	2000
110	1	47.4	2017-05-03	Cancer	Positive	2017-05-03	HSIL	2017-05-04	CIN 3	2017-07-05	SCC	No	1.5	IB	Positive	Positive	Positive	Negative	Negative	Positive	Positive	Positive	Negative	Negative	Positive	Positive	Positive	Negative	Negative	Negative	Negative	Negative	Positive	Positive (1)	Negative	Negative	Negative	Negative	52.5	light yellow		big	150809	No	Middle school	Evangelical	white	Married	2000
120	1	38.8	2017-05-11	Cancer	Positive			2017-05-16	SCC			No	0.75	IIIB	Positive	Positive	Positive	Negative	Negative	Positive	Positive	Positive	Negative	Negative	Positive	Positive	Positive	Negative	Negative	Positive	Positive	Negative	Positive	Positive	Negative	Negative	Negative	Negative	41	medium yellow		big	139260	No	Middle school	Evangelical	Brown	Married	5000
123	1	40.7	2017-05-12	Cancer	Positive			2017-05-16	Cervicitis	2017-07-07	ADC	No	3	IB	Positive	Positive	Positive	Negative	Negative	Positive	Positive	Positive	Negative	Negative	Positive	Positive	Positive	Negative	Negative	Positive	Positive (1)	Negative	Positive	Positive	Negative	Negative	Negative	Negative	63	dark yellow		small	138189	No	College	Evangelical	Brown	Married	2000
124	1	32.4	2017-05-16	Cancer	Positive			2017-05-18	SCC			Yes		IIIB	Positive	Positive	Positive	Negative	Negative	Positive	Positive	Positive	Negative	Negative	Positive	Positive	Positive	Negative	Negative	Positive	Positive (5)	Negative	Positive	Positive (5)	Negative	Positive	Positive (2)	Negative	116	brown		small	200255	No	College	Catholic	white	single/ never married	2000
171	1	42.9	2017-08-22	Cancer	Positive			2017-08-28	SCC			No	1.33	IIB	Positive	Positive	Positive	Negative	Negative	Positive	Positive	Positive	Negative	Negative	Positive	Positive	Positive	Negative	Negative	Positive	Positive (5)	Negative	Positive	Positive (4)	Negative	Positive	Positive (4)	Negative	43.5	dark yellow		small	60110	No	Middle school	Catholic	Asian	Living with a partner in a marriage-like relationship	2400
167	1	51.8	2017-08-17	Cancer	Positive			2017-08-22	SCC			No	2	IIB	Negative	Negative	Negative	Negative	Negative	Negative	Negative	Negative	Negative	Negative	Negative	Negative	Negative	Negative	Negative	Negative	Negative	Negative	Negative	Negative	Negative	Negative	Negative	Negative	66	dark yellow		small	70180	No	You know how to read	Catholic	white	Married	400
157	1	42.1	2017-07-26	Cancer	Positive	2017-07-20	SCC	2017-07-20	SCC			No	4	IIB	Positive	Negative	Negative	Negative	Positive	Positive	Negative	Negative	Negative	Positive	Positive	Negative	Negative	Negative	Positive	Negative	Negative	Negative	Negative	Negative	Negative	Negative	Negative	Negative	43.5	dark yellow		medium	102220	No	Elementary school	Evangelical	Brown	single/ never married	1860
119	1	29.6	2017-05-10	Cancer	Positive			2017-05-11	SCC			No	2	IIB	Positive	Positive	Positive	Negative	Negative	Positive	Positive	Positive	Negative	Negative	Positive	Positive	Positive	Negative	Negative	Positive	Positive (4)	Negative	Positive	Positive (4)	Negative	Positive	Positive (3)	Negative	43.5	orange		medium	210151	No	Middle school	Catholic	Brown	Living with a partner in a marriage-like relationship	2800
24	0	27.6	2017-02-22	Cancer	Positive	2017-02-06	SCC	2017-02-07	SCC			No	2.5	IIB	Positive	Positive	Positive	Negative	Negative	Positive	Positive	Positive	Negative	Negative	Positive	Positive	Positive	Negative	Negative	Positive	Positive	Negative	Positive	Positive	Negative	Negative	Negative	Negative	21	light yellow	NA	big	41648	No	College	Evangelical	white	single/ never married	3000
16	0	49.9	2017-02-14	Cancer	Positive	2017-01-02	HSIL	2017-01-03	SCC			No	1	IA	Positive	Positive	Positive	Negative	Positive	Positive	Positive	Positive	Negative	Positive	Positive	Positive	Positive	Negative	Positive	Positive	Positive	Negative	Positive	Positive	Negative	Negative	Negative	Negative	151	medium yellow	3700000	no visible pellet	52944	No	Illiterate	Evangelical	Brown	Married	967
15	0	36.2	2017-02-14	Cancer	Positive			2017-02-15	SCC			No	1	IVA	Positive	Positive	Negative	Positive	Negative	Positive	Positive	Negative	Positive	Negative	Positive	Positive	Negative	Positive	Negative	Positive	Negative	Positive	Positive	Negative	Positive	Positive	Negative	Positive	55	medium yellow	NA	medium	53216	Yes	Middle school	Catholic	white	Married	2500
1	0	46.9	2017-01-30	Cancer	Positive	2017-01-18	HSIL	2017-01-20	SCC			No	1	IIB	Positive	Positive	Positive	Negative	Negative	Positive	Positive	Positive	Negative	Negative	Positive	Positive	Positive	Negative	Negative	Negative	Negative	Negative	Positive	Positive	Negative	Positive	Positive	Negative	50	dark yellow	8400000	medium	53	Yes	Illiterate	Catholic	Brown	Married	1700
3	0	60.1	2017-02-07	Cancer	Positive			2017-02-09	SCC			No	1.5	IVA	Positive	Positive	Positive	Negative	Negative	Positive	Positive	Positive	Negative	Negative	Positive	Positive	Positive	Negative	Negative	Positive	Positive	Negative	Positive	Positive	Negative	Negative	Negative	Negative	108.5	dark yellow	5500000	medium	14	No	You know how to read	Evangelical	Brown	divorced or separated	700
33	0	42.2	2017-03-13	Cancer	Positive			2017-03-14	SCC			No	4	IIA	Positive	Negative	Negative	Negative	Positive	Negative	Negative	Negative	Negative	Negative	Negative	Negative	Negative	Negative	Negative	Negative	Negative	Negative	Negative	Negative	Negative	Negative	Negative	Negative	61	orange	NA	big	21230	Yes	Middle school	Catholic	Brown	single/ never married	900
21	0	53.5	2017-02-16	Cancer	Positive			2017-02-22	SCC			No	0.5	IIIB	Positive	Negative	Negative	Negative	Positive	Positive	Negative	Negative	Negative	Positive	Positive	Negative	Negative	Negative	Positive	Negative	Negative	Negative	Negative	Negative	Negative	Negative	Negative	Negative	17	dark yellow	NA	big	50405	No	College	Catholic	white	single/ never married	2300
89	0	31.8	2017-04-17	Cancer	Positive			2017-04-18	ADC			No	0.5	IIB	Positive	Positive	Positive	Negative	Negative	Positive	Positive	Positive	Negative	Negative	Positive	Positive	Positive	Negative	Negative	Positive	Positive	Negative	Positive	Positive	Negative	Positive	Positive	Negative	51	medium yellow	10000	small	1216	Yes	College	Catholic	Brown	Married	1500
100	0	48.1	2017-04-25	Cancer	Positive	2017-04-05	HSIL	2017-04-06	SCC			No	2	I	Positive	Positive	Positive	Negative	Positive	Positive	Positive	Positive	Negative	Negative	Positive	Positive	Positive	Negative	Positive	Positive	Positive	Negative	Positive	Positive	Negative	Positive	Positive	Negative	86	cloudy	4900000	medium	2640	No	You know how to read	Catholic	Brown	widowed	1000
202	1	53.1	2017-12-11	Cancer	Positive	2017-11-08	HSIL	2017-11-09	CIN 3	2017-12-13	CEC	No	0.5		Positive	Positive	Positive	Negative	Negative	Positive	Positive	Positive	Negative	Negative	Positive	Positive	Positive	Negative	Negative	Negative	Negative	Negative	Positive	Positive	Negative	Negative	Negative	Negative	58.5	light yellow		big	105221	No	Elementary school	Catholic	white	Living with a partner in a marriage-like relationship	2000
30	0	46.8	2017-03-09	Cancer	Positive			2017-03-10	SCC			No	5	IIIB	Positive	Positive	Positive	Negative	Negative	Positive	Positive	Positive	Negative	Negative	Positive	Positive	Positive	Negative	Negative	Negative	Negative	Negative	Negative	Negative	Negative	Negative	Negative	Negative	93	medium yellow	NA	small	20393	No	Middle school	Evangelical	white	Married	927
37	0	35	2017-03-22	Cancer	Positive	2017-03-09	HSIL	2017-03-10	SCC			No	4	IB	Positive	Positive	Positive	Negative	Negative	Positive	Positive	Positive	Negative	Negative	Positive	Positive	Positive	Negative	Negative	Positive	Positive	Negative	Positive	Positive	Negative	Positive	Positive	Negative	57	brown	680000	big	8235	Yes	Elementary school	Catholic	Black	single/ never married	1018
78	0	64	2017-04-11	Cancer	Positive			2017-04-12	ADC			No	2	IIB	Positive	Positive	Positive	Negative	Negative	Positive	Positive	Positive	Negative	Negative	Positive	Positive	Positive	Negative	Negative	Positive	Positive	Negative	Positive	Positive	Negative	Positive	Positive	Negative	72	medium yellow	10000	small	1482	No	Elementary school	Catholic	white	Living with a partner in a marriage-like relationship	3500
106	0	37.5	2017-04-28	Cancer	Positive			2017-05-04	SCC			No	0.5	IIB	Positive	Positive	Positive	Negative	Negative	Positive	Positive	Positive	Negative	Negative	Positive	Positive	Positive	Negative	Negative	Negative	Negative	Negative	Positive	Positive	Negative	Positive	Positive	Negative	49	brown	10000	medium	7464	Yes	Elementary school	Evangelical	Brown	Living with a partner in a marriage-like relationship	800
31	0	62.7	2017-03-10	Cancer	Positive	2017-02-24	HSIL	2017-03-01	SCC			No	3.5	IIB	Positive	Invalid	Invalid	Invalid	Positive	Positive	Negative	Negative	Negative	Positive	Positive	Negative	Negative	Negative	Positive	Negative	Negative	Negative	Negative	Negative	Negative	Negative	Negative	Negative	51	orange	23500000	big	18723	No	Illiterate	Evangelical	white	single/ never married	1800
113	0	46.7	2017-05-08	Cancer	Positive			2017-05-12	SCC			No	4.5	IIB	Positive	Positive	Positive	Negative	Negative	Positive	Positive	Positive	Negative	Negative	Positive	Positive	Positive	Negative	Negative	Positive	Positive	Negative	Positive	Positive	Negative	Positive	Positive	Negative	66	dark yellow	10000	medium	1100	No	Middle school	Spiritual	white	single/ never married	8000
32	0	32.1	2017-03-13	Cancer	Positive			2017-03-14	SCC			No	0.25	IIB	Positive	Positive	Positive	Negative	Negative	Positive	Positive	Positive	Negative	Negative	Positive	Positive	Positive	Negative	Negative	Positive	Positive	Negative	Negative	Negative	Negative	Positive	Positive	Negative	46	orange	32500000	big	14619	No	Postgraduate School	Spiritual	Brown	single/ never married
42	0	32.1	2017-03-27	Cancer	Positive			2017-03-29	SCC			Yes		IIB	Positive	Positive	Negative	Positive	Positive	Positive	Positive	Negative	Positive	Positive	Positive	Positive	Negative	Positive	Positive	Positive	Negative	Positive	Positive	Negative	Positive	Negative	Negative	Negative	51	dark yellow	NA	medium	1427	No	Middle school	Catholic	Brown	Living with a partner in a marriage-like relationship	1100
85	0	31.7	2017-04-13	Cancer	Positive			2017-04-18	SCC			No	2.17	IIB	Positive	Positive	Positive	Negative	Negative	Positive	Positive	Positive	Negative	Negative	Positive	Positive	Positive	Negative	Negative	Positive	Positive	Negative	Positive	Positive	Negative	Positive	Positive	Negative	69	dark yellow	9000000	medium	7173	No	Elementary school	Evangelical	Brown	Married	1300
107	0	48.5	2017-04-28	Cancer	Positive			2017-05-04	SCC			No	0.33	IB2	Positive	Positive	Negative	Positive	Negative	Positive	Positive	Negative	Positive	Negative	Positive	Positive	Negative	Positive	Negative	Negative	Negative	Negative	Positive	Negative	Positive	Positive	Negative	Positive	75	light yellow	10000000	medium	7185	No	Elementary school	Catholic	Asian	divorced or separated	930
2	0	38.8	2017-02-03	Cancer	Positive	2017-01-17	AGC-H	2017-01-18	ADC			No	3.47	IB	Positive	Positive	Positive	Negative	Negative	Positive	Positive	Positive	Negative	Negative	Positive	Positive	Positive	Negative	Negative	Negative	Negative	Negative	Positive	Positive	Negative	Negative	Negative	Negative	63	medium yellow	5800000	small	70	No	Elementary school	Evangelical	white	Living with a partner in a marriage-like relationship	950
[truncated: 8 more columns]

## Sheet: <CIN2
Study ID	Task	Age (years)	Collection date	Diagnosis	Status	Cytology date	Cytology	Biopsy date	Biopsy	LEEP date	LEEP	First void	Time from last urine (hour)	FIGO	Cobas_SC	SC16_18	Cobas16	Cobas18	Cobaso	Cobas _ PC	PC16_18	Cobas16	Cobas18	Cobaso	Cobas_U	U16-18	Cobas16	Cobas18	Cobaso	E6_SC	E616	E618	E6_PC	E616	E618	E6_U	E616	E618	Total urine volume (mL)	Urine color	Urine cells (cells/mL)	Pellet size	Time for make Urine OncoE6 (minutes)	Contraceptive	Education	Religion	Skin color / Race	Civil status	Income (month)
218	2	62.3	2018-01-04	ASCUS	Negative	2018-01-04	ASCUS					No	3.5		Negative	Negative	Negative	Negative	Negative	Negative	Negative	Negative	Negative	Negative	Negative	Negative	Negative	Negative	Negative	Negative	Negative	Negative	Negative	Negative	Negative	Negative	Negative	Negative	35	dark yellow		big	76260	No	Elementary school	Catholic	Brown	Married	2500
103	1	40.8	2017-04-26	Cervicitis	Negative	2017-03-20	ASC-H	2017-03-21	HSIL	2017-04-26	Cervicite	No	1.5		Positive	Negative	Negative	Negative	Positive	Positive	Negative	Negative	Negative	Positive	Negative	Negative	Negative	Negative	Negative	Negative	Negative	Negative	Negative	Negative	Negative	Negative	Negative	Negative	100	medium yellow		small	233240	No	Middle school	Catholic	white	Living with a partner in a marriage-like relationship	2500
102	1	37	2017-04-26	Cervicitis	Negative	2017-03-14	ASC-H	2017-03-15	HSIL	2017-04-26	Cervicite	No	1		Negative	Negative	Negative	Negative	Negative	Negative	Negative	Negative	Negative	Negative	Negative	Negative	Negative	Negative	Negative	Negative	Negative	Negative	Negative	Negative	Negative	Negative	Negative	Negative	74	dark yellow		small	233327	Yes	Elementary school	Catholic	white	Living with a partner in a marriage-like relationship	2650
224	1	39.1	2018-01-09	Cervicitis	Negative	2017-10-16	NILM	2017-10-17	CIN 3	2018-01-11	Cervicitis	No	1		Positive	Positive	Positive	Negative	Negative	Positive	Positive	Positive	Negative	Negative	Negative	Negative	Negative	Negative	Negative	Negative	Negative	Negative	Negative	Negative	Negative	Positive	Positive (1)	Negative	51	dark yellow		big	64939	No	Middle school	Catholic	Brown	Living with a partner in a marriage-like relationship	600
95	1	32.1	2017-04-19	Cervicitis	Negative	2017-03-07	NILM	2017-03-08	CIN 2	2017-04-19	Cervicite	No	1		Positive	Negative	Negative	Negative	Positive	Positive	Negative	Negative	Negative	Positive	Positive	Negative	Negative	Negative	Positive	Negative	Negative	Negative	Negative	Negative	Negative	Negative	Negative	Negative	141	medium yellow		small	243374	No	Elementary school	Evangelical	white	Married	900
39	1	30.4	2017-03-27	CIN 1	Negative	2017-01-26	NILM	2017-01-27	HSIL	2017-03-29	CIN1	No	1.5		Positive	Negative	Negative	Negative	Positive	Positive	Negative	Negative	Negative	Positive	Positive	Negative	Negative	Negative	Positive	Negative	Negative	Negative	Negative	Negative	Negative	Negative	Negative	Negative	46	orange		medium	276505	No	Middle school	Catholic	Brown	Living with a partner in a marriage-like relationship	10000
66	1	33.3	2017-04-05	CIN 1	Negative	2017-02-06	ASC-H	2017-02-07	HSIL	2017-04-06	CIN 1	Yes			Negative	Negative	Negative	Negative	Negative	Negative	Negative	Negative	Negative	Negative	Negative	Negative	Negative	Negative	Negative	Negative	Negative	Negative	Negative	Negative	Negative	Negative	Negative	Negative	71	medium yellow		small	263566	Yes	Elementary school	Catholic	white	widowed	930
91	1	32	2017-04-18	Normal	Negative	2017-04-18	NILM					No	2		Negative	Negative	Negative	Negative	Negative	Negative	Negative	Negative	Negative	Negative	Negative	Negative	Negative	Negative	Negative	Negative	Negative	Negative	Negative	Negative	Negative	Negative	Negative	Negative	34	medium yellow		big	172700	Yes	Elementary school	Catholic	Asian	Living with a partner in a marriage-like relationship	3000
50	1	36.7	2017-03-30	Normal	Negative	2017-03-30	NILM					No	0.5		Negative	Negative	Negative	Negative	Negative	Negative	Negative	Negative	Negative	Negative	Negative	Negative	Negative	Negative	Negative	Negative	Negative	Negative	Negative	Negative	Negative	Negative	Negative	Negative	36	light yellow		small	279345	Yes	Middle school	Evangelical	Brown	divorced or separated	1600
70	1	28.8	2017-04-07	Normal	Negative	2017-04-07	NILM					No	3		Negative	Negative	Negative	Negative	Negative	Negative	Negative	Negative	Negative	Negative	Negative	Negative	Negative	Negative	Negative	Negative	Negative	Negative	Negative	Negative	Negative	Negative	Negative	Negative	56	dark yellow		medium	267892	No	Middle school	Evangelical	Brown	Married	3000
76	1	53.3	2017-04-11	Normal	Negative	2017-04-11	NILM					No	2		Negative	Negative	Negative	Negative	Negative	Negative	Negative	Negative	Negative	Negative	Negative	Negative	Negative	Negative	Negative	Negative	Negative	Negative	Negative	Negative	Negative	Negative	Negative	Negative	36	dark yellow		medium	262170	No	Middle school	Evangelical	Black	Married	2800
77	1	53.5	2017-04-11	Normal	Negative	2017-04-11	NILM					No	5		Negative	Negative	Negative	Negative	Negative	Negative	Negative	Negative	Negative	Negative	Negative	Negative	Negative	Negative	Negative	Negative	Negative	Negative	Negative	Negative	Negative	Negative	Negative	Negative	36	blue/green		small	262085	No	Elementary school	I am not religious	Brown	divorced or separated	680
125	1	62.7	2017-05-17	Normal	Negative	2017-05-17	NILM					No	1.5		Negative	Negative	Negative	Negative	Negative	Negative	Negative	Negative	Negative	Negative	Negative	Negative	Negative	Negative	Negative	Negative	Negative	Negative	Negative	Negative	Negative	Negative	Negative	Negative	40	dark yellow		medium	211765	No	Elementary school	Catholic	Brown	Married
135	1	59.6	2017-05-29	Normal	Negative	2017-05-29	NILM					No	1		Negative	Negative	Negative	Negative	Negative	Negative	Negative	Negative	Negative	Negative	Negative	Negative	Negative	Negative	Negative	Negative	Negative	Negative	Negative	Negative	Negative	Negative	Negative	Negative	36	medium yellow		big	194480	No	You know how to read	Catholic	Brown	divorced or separated	1100
136	1	27.8	2017-05-29	Normal	Negative	2017-05-29	NILM					No	1.75		Negative	Negative	Negative	Negative	Negative	Negative	Negative	Negative	Negative	Negative	Negative	Negative	Negative	Negative	Negative	Negative	Negative	Negative	Negative	Negative	Negative	Negative	Negative	Negative	36	medium yellow		small	194435	No	College	Evangelical	white	Married	1400
138	1	43.7	2017-05-31	Normal	Negative	2017-05-31	NILM					No	2		Negative	Negative	Negative	Negative	Negative	Negative	Negative	Negative	Negative	Negative	Negative	Negative	Negative	Negative	Negative	Negative	Negative	Negative	Negative	Negative	Negative	Negative	Negative	Negative	73	light yellow		small	191473	No	Postgraduate School	Other	Brown	Married	4000
139	1	36.8	2017-05-31	Normal	Negative	2017-05-31	NILM					No	1		Negative	Negative	Negative	Negative	Negative	Negative	Negative	Negative	Negative	Negative	Negative	Negative	Negative	Negative	Negative	Negative	Negative	Negative	Negative	Negative	Negative	Negative	Negative	Negative	63	light yellow		small	191419	No	College	Catholic	Black	Married	2000
200	2	47.9	2017-12-07	Normal	Negative							No	4.33		Negative	Negative	Negative	Negative	Negative	Negative	Negative	Negative	Negative	Negative	Negative	Negative	Negative	Negative	Negative	Negative	Negative	Negative	Negative	Negative	Negative	Negative	Negative	Negative	46	light yellow		big	116590	No	Elementary school	Catholic	Brown	divorced or separated	300
68	1	47.8	2017-04-06	Normal	Negative	2017-04-06	NILM					No	1.5		Positive	Negative	Negative	Negative	Positive	Positive	Positive	Negative	Positive	Positive	Negative	Negative	Negative	Negative	Negative	Negative	Negative	Negative	Negative	Negative	Negative	Negative	Negative	Negative	28.5	dark yellow		medium	259470	No	Elementary school	Catholic	Brown	widowed	1100
71	1	46.1	2017-04-07	Normal	Negative	2017-04-07	NILM					No	3.5		Negative	Negative	Negative	Negative	Negative	Negative	Negative	Negative	Negative	Negative	Negative	Negative	Negative	Negative	Negative	Negative	Negative	Negative	Negative	Negative	Negative	Negative	Negative	Negative	66	medium yellow		small	267942	No	Middle school	Spiritual	Asian	single/ never married
96	1	40.1	2017-04-19	Normal	Negative	2017-04-19	NILM					No	3		Negative	Negative	Negative	Negative	Negative	Negative	Negative	Negative	Negative	Negative	Negative	Negative	Negative	Negative	Negative	Negative	Negative	Negative	Negative	Negative	Negative	Negative	Negative	Negative	51	medium yellow		medium	250561	No	College	Catholic	Brown	Living with a partner in a marriage-like relationship	1800
137	1	46.2	2017-05-31	Normal	Negative	2017-05-31	NILM					No	0.17		Negative	Negative	Negative	Negative	Negative	Negative	Negative	Negative	Negative	Negative	Negative	Negative	Negative	Negative	Negative	Negative	Negative	Negative	Negative	Negative	Negative	Negative	Negative	Negative	67.5	light yellow		small	191550	No	Middle school	Other	Brown	Married	1100
199	2	63.2	2017-12-07	Normal	Negative							No	2.17		Negative	Negative	Negative	Negative	Negative	Negative	Negative	Negative	Negative	Negative	Negative	Negative	Negative	Negative	Negative	Negative	Negative	Negative	Negative	Negative	Negative	Negative	Negative	Negative	41	light yellow		big	116706	No	College	I am not religious	Brown	Married	5000
214	2	60.2	2017-12-28	Normal	Negative							No	1.5		Negative	Negative	Negative	Negative	Negative	Negative	Negative	Negative	Negative	Negative	Negative	Negative	Negative	Negative	Negative	Negative	Negative	Negative	Negative	Negative	Negative	Negative	Negative	Negative	40	medium yellow		big	86150	No	Middle school	Catholic	I don´t know	Married	2500
236	2	58.1	2018-01-25	Normal	Negative	2018-02-18	NILM					No	0.33		Negative	Negative	Negative	Negative	Negative	Negative	Negative	Negative	Negative	Negative	Negative	Negative	Negative	Negative	Negative	Negative	Negative	Negative	Negative	Negative	Negative	Negative	Negative	Negative	51	light yellow		small	46080	No	Elementary school	Catholic	white	widowed	1415
72	1	32.7	2017-04-07	Normal	Negative	2017-04-07	NILM					No	2.22		Positive	Positive	Negative	Positive	Negative	Positive	Positive	Negative	Positive	Negative	Negative	Negative	Negative	Negative	Negative	Negative	Negative	Negative	Negative	Negative	Negative	Negative	Negative	Negative	126	light yellow		big	188590	Yes	Middle school	Evangelical	white	Married	5000
84	1	29.7	2017-04-13	Normal	Negative	2017-04-13	NILM					No	2		Positive	Negative	Negative	Negative	Positive	Positive	Negative	Negative	Negative	Positive	Negative	Negative	Negative	Negative	Negative	Negative	Negative	Negative	Negative	Negative	Negative	Negative	Negative	Negative	40	dark yellow		big	257790	No	Postgraduate School	Spiritual	white	Married	5000
105	1	25.6	2017-04-27	Normal	Negative	2017-04-27	NILM					No	0.5		Negative	Negative	Negative	Negative	Negative	Negative	Negative	Negative	Negative	Negative	Negative	Negative	Negative	Negative	Negative	Negative	Negative	Negative	Negative	Negative	Negative	Negative	Negative	Negative	91	cloudy		small	240475	Yes	Middle school	Evangelical	Brown	divorced or separated	900
73	1	39.8	2017-04-07	Normal	Negative	2017-04-07	NILM					No	0.08		Negative	Negative	Negative	Negative	Negative	Negative	Negative	Negative	Negative	Negative	Negative	Negative	Negative	Negative	Negative	Negative	Negative	Negative	Negative	Negative	Negative	Negative	Negative	Negative	43	cloudy		small	267900	No	Postgraduate School	Catholic	white	Living with a partner in a marriage-like relationship	15000
239	2	60.4	2018-01-26	Normal	Negative	2018-01-26	NILM					No	3.17		Negative	Negative	Negative	Negative	Negative	Negative	Negative	Negative	Negative	Negative	Negative	Negative	Negative	Negative	Negative	Negative	Negative	Negative	Negative	Negative	Negative	Negative	Negative	Negative	40	dark yellow		big	44750	No	You know how to read	Evangelical	Brown	Married	2500
240	2	49.5	2018-01-26	Normal	Negative	2017-01-23	NILM					No	2.48		Negative	Negative	Negative	Negative	Negative	Negative	Negative	Negative	Negative	Negative	Negative	Negative	Negative	Negative	Negative	Negative	Negative	Negative	Negative	Negative	Negative	Negative	Negative	Negative	48.5	medium yellow		small	44671	No	College	Catholic	white	Married	9000
241	2	45.7	2018-01-26	Normal	Negative	2017-02-13	NILM					No			Positive	Negative	Negative	Negative	Positive	Positive	Negative	Negative	Negative	Positive	Positive	Negative	Negative	Negative	Positive	Negative	Negative	Negative	Negative	Negative	Negative	Negative	Negative	Negative	36	dark yellow		big	44594	No	Middle school	Catholic	white	Never married	0
43	1	53.5	2017-03-28	Normal	Negative	2017-03-28	NILM					No	2		Negative	Negative	Negative	Negative	Negative	Negative	Negative	Negative	Negative	Negative	Negative	Negative	Negative	Negative	Negative	Negative	Negative	Negative	Negative	Negative	Negative	Negative	Negative	Negative	76	light yellow		medium	282350	No	Elementary school	Catholic	Asian	Living with a partner in a marriage-like relationship	2700
213	2	35.6	2017-12-27	Normal	Negative	2017-12-27	NILM					No	1.33		Positive	Negative	Negative	Negative	Positive	Negative	Negative	Negative	Negative	Negative	Negative	Negative	Negative	Negative	Negative	Negative	Negative	Negative	Negative	Negative	Negative	Negative	Negative	Negative	60	dark yellow		big	87930	Yes	Middle school	I am not religious	white	divorced or separated	2500
47	1	41.1	2017-03-30	Normal	Negative	2017-03-30	NILM					No	1.5		Negative	Negative	Negative	Negative	Negative	Negative	Negative	Negative	Negative	Negative	Negative	Negative	Negative	Negative	Negative	Negative	Negative	Negative	Negative	Negative	Negative	Negative	Negative	Negative	51	dark yellow		small	279439	No	College	Spiritual	Brown	Living with a partner in a marriage-like relationship	2000
56	1	43.4	2017-04-03	Normal	Negative	2017-04-03	NILM					No	10.5		Negative	Negative	Negative	Negative	Negative	Negative	Negative	Negative	Negative	Negative	Negative	Negative	Negative	Negative	Negative	Negative	Negative	Negative	Negative	Negative	Negative	Negative	Negative	Negative	51	medium yellow		small	273540	No	College	Catholic	Brown	Married	1400
92	1	39.9	2017-04-18	Normal	Negative	2017-04-18	NILM					Yes			Negative	Negative	Negative	Negative	Negative	Negative	Negative	Negative	Negative	Negative	Negative	Negative	Negative	Negative	Negative	Negative	Negative	Negative	Negative	Negative	Negative	Negative	Negative	Negative	63	medium yellow		small	251991	Yes	Middle school	Evangelical	Brown	Living with a partner in a marriage-like relationship	1800
126	1	40.1	2017-05-17	Normal	Negative	2017-05-17	NILM					No	0.33		Negative	Negative	Negative	Negative	Negative	Negative	Negative	Negative	Negative	Negative	Negative	Negative	Negative	Negative	Negative	Negative	Negative	Negative	Negative	Negative	Negative	Negative	Negative	Negative	51	medium yellow		big	211680	No	College	Catholic	white	single/ never married	12000
129	1	55	2017-05-18	Normal	Negative	2017-05-18	NILM					No	0.33		Negative	Negative	Negative	Negative	Negative	Negative	Negative	Negative	Negative	Negative	Negative	Negative	Negative	Negative	Negative	Negative	Negative	Negative	Negative	Negative	Negative	Negative	Negative	Negative	52	medium yellow		medium	207433	No	Middle school	Catholic	white	Married	3800
80	1	37.3	2017-04-12	Normal	Negative	2017-04-12	NILM					No	2		Positive	Negative	Negative	Negative	Positive	Positive	Negative	Negative	Negative	Positive	Positive	Negative	Negative	Negative	Positive	Negative	Negative	Negative	Negative	Negative	Negative	Negative	Negative	Negative	44	light yellow		big	259264	No	Middle school	Catholic	white	single/ never married	2500
207	2	39.3	2017-12-20	Normal	Negative							No	2		Positive	Positive	Positive	Negative	Negative	Positive	Positive	Positive	Negative	Negative	Positive	Positive	Positive	Negative	Negative	Negative	Negative	Negative	Negative	Negative	Negative	Negative	Negative	Negative	51	clear		big	97896	Yes	Middle school	Catholic	white	Living with a partner in a marriage-like relationship	3000
132	1	29.2	2017-05-25	Normal	Negative	2017-05-25	NILM					No	2		Negative	Negative	Negative	Negative	Negative	Negative	Negative	Negative	Negative	Negative	Negative	Negative	Negative	Negative	Negative	Negative	Negative	Negative	Negative	Negative	Negative	Negative	Negative	Negative	58.5	medium yellow		small	200198	Yes	Middle school	Catholic	Black	Married	1800
38	1	27.6	2017-03-27	Normal	Negative	2017-03-27	NILM					No	2.5		Negative	Negative	Negative	Negative	Negative	Negative	Negative	Negative	Negative	Negative	Negative	Negative	Negative	Negative	Negative	Negative	Negative	Negative	Negative	Negative	Negative	Positive	Negative	Positive (2)	61	dark yellow		big	282330	No	College	Catholic	white	single/ never married	4000
40	1	38	2017-03-27	Normal	Negative	2017-03-27	NILM					No	1		Negative	Negative	Negative	Negative	Negative	Negative	Negative	Negative	Negative	Negative	Negative	Negative	Negative	Negative	Negative	Negative	Negative	Negative	Negative	Negative	Negative	Negative	Negative	Negative	72	medium yellow		small	282281	No	You know how to read	Catholic	Brown	Living with a partner in a marriage-like relationship	1500
52	1	49.2	2017-03-31	Normal	Negative	2017-03-31	NILM					No	2.5		Negative	Negative	Negative	Negative	Negative	Negative	Negative	Negative	Negative	Negative	Negative	Negative	Negative	Negative	Negative	Negative	Negative	Negative	Negative	Negative	Negative	Negative	Negative	Negative	35	dark yellow		medium	278000	No	College	Evangelical	Brown	Married
[truncated: 8 more columns]

## Sheet: CN2_3
Study ID	Task	Age (years)	Collection date	Diagnosis	Status	Cytology date	Cytology	Biopsy date	Biopsy	LEEP date	LEEP	First void	Time from last urine (hour)	FIGO	Cobas_SC	SC16_18	Cobas16	Cobas18	Cobaso	Cobas _ PC	PC16_18	Cobas16	Cobas18	Cobaso	Cobas_U	U16-18	Cobas16	Cobas18	Cobaso	E6_SC	E616	E618	E6_PC	E616	E618	E6_U	E616	E618	Total urine volume (mL)	Urine color	Urine cells (cells/mL)	Pellet size	Time for make Urine OncoE6 (minutes)	Contraceptive	Education	Religion	Skin color / Race	Civil status	Income (month)
232	1	31.6	2018-01-18	CIN 2	Positive	2017-12-13	ASCUS	2017-12-14	CIN 2			No	2.5		Negative	Negative	Negative	Negative	Negative	Positive	Negative	Negative	Negative	Positive	Negative	Negative	Negative	Negative	Negative	Negative	Negative	Negative	Negative	Negative	Negative	Negative	Negative	Negative	63.5	dark yellow		big	51650	Yes	Middle school	Catholic	Brown	Living with a partner in a marriage-like relationship	2000
209	1	28.1	2017-12-20	CIN 2	Positive	2017-12-20	ASC-H	2017-11-17	CIN 2			No	12		Positive	Positive	Positive	Negative	Positive	Positive	Positive	Positive	Negative	Positive	Positive	Positive	Positive	Negative	Positive	Negative	Negative	Negative	Negative	Negative	Negative	Negative	Negative	Negative	31	dark yellow		big	93330	No	Middle school	Catholic	Brown	Living with a partner in a marriage-like relationship	1200
198	1	44	2017-12-05	CIN 2	Positive	2017-09-28	ASCUS	2017-09-29	CIN 2	2017-11-06	CIN 2	No	2.25		Negative	Negative	Negative	Negative	Negative	Negative	Negative	Negative	Negative	Negative	Negative	Negative	Negative	Negative	Negative	Negative	Negative	Negative	Negative	Negative	Negative	Negative	Negative	Negative	18.5	light yellow		big	115350	No	Elementary school	Evangelical	white	divorced or separated	720
201	1	37.5	2017-12-07	CIN 2	Positive	2017-10-31	NILM	2017-11-01	CIN 2			No	5		Negative	Negative	Negative	Negative	Negative	Negative	Negative	Negative	Negative	Negative	Negative	Negative	Negative	Negative	Negative	Negative	Negative	Negative	Negative	Negative	Negative	Negative	Negative	Negative	86	medium yellow		big	112115	Yes	Elementary school	Evangelical	Brown	Living with a partner in a marriage-like relationship	1100
87	1	25.6	2017-04-17	CIN 2	Positive	2017-01-31	ASCUS	2017-02-01	CIN 2	2017-04-18	CIN 2	No	2.67		Positive	Negative	Negative	Negative	Positive	Positive	Negative	Negative	Negative	Positive	Negative	Negative	Negative	Negative	Negative	Negative	Negative	Negative	Negative	Negative	Negative	Negative	Negative	Negative	87	dark yellow		small	246233	Yes	Middle school	Catholic	white	single/ never married	1500
228	1	38	2018-01-15	CIN 2	Positive	2017-10-23	ASCUS	2017-10-24	CIN 2			No	2.5		Positive	Positive	Positive	Negative	Negative	Positive	Positive	Positive	Negative	Negative	Positive	Positive	Positive	Negative	Negative	Negative	Negative	Negative	Negative	Negative	Negative	Negative	Negative	Negative	26	light yellow		big	56307	No	Middle school	Catholic	white	Living with a partner in a marriage-like relationship	4000
108	1	52.4	2017-05-02	CIN 2	Positive	2017-03-16	NILM	2017-03-17	HSIL	2017-05-03	CIN 2	No	0.5		Positive	Negative	Negative	Negative	Positive	Positive	Negative	Negative	Negative	Positive	Positive	Negative	Negative	Negative	Positive	Negative	Negative	Negative	Negative	Negative	Negative	Negative	Negative	Negative	19	medium yellow		medium	230483	No	Elementary school	Catholic	white	single/ never married	1800
229	1	32.1	2018-01-15	CIN 2	Positive					2018-01-16	CIN 2	No	2		Positive	Negative	Negative	Negative	Positive	Positive	Negative	Negative	Negative	Positive	Positive	Negative	Negative	Negative	Positive	Negative	Negative	Negative	Negative	Negative	Negative	Negative	Negative	Negative	60.5	light yellow		medium	56265	No	Middle school	Catholic	white	Living with a partner in a marriage-like relationship	3000
203	1	41.2	2017-12-12	CIN 2	Positive					2017-12-13	CIN 2	Yes			Positive	Negative	Negative	Negative	Positive	Positive	Negative	Negative	Negative	Positive	Negative	Negative	Negative	Negative	Negative	Negative	Negative	Negative	Negative	Negative	Negative	Negative	Negative	Negative	66	medium yellow		big	105240	Yes	Elementary school	Catholic	Brown	Living with a partner in a marriage-like relationship	900
94	1	29.7	2017-04-19	CIN 3	Positive	2017-03-08	ASCUS	2017-03-10	CIN 3	2017-04-19	CIN 3	No	0.33		Positive	Negative	Negative	Negative	Positive	Positive	Negative	Negative	Negative	Positive	Negative	Negative	Negative	Negative	Negative	Negative	Negative	Negative	Negative	Negative	Negative	Negative	Negative	Negative	22	light yellow		small	249150	Yes	Middle school	Catholic	Brown	Living with a partner in a marriage-like relationship	1000
231	1	28.3	2018-01-15	CIN 3	Positive	2017-12-12	ASCUS	2017-12-13	CIN2/CIN3	2018-03-06	HSIL	No	4		Positive	Positive	Positive	Negative	Negative	Positive	Positive	Positive	Negative	Negative	Negative	Negative	Negative	Negative	Negative	Negative	Negative	Negative	Negative	Negative	Negative	Negative	Negative	Negative	71	medium yellow		medium	55934	Yes	Elementary school	Evangelical	Black	Living with a partner in a marriage-like relationship	900
41	1	46.3	2017-03-27	CIN 3	Positive	2017-01-25	ASC-H	2017-01-26	CIN 2	2017-03-29	CIN 3	No	3		Negative	Negative	Negative	Negative	Negative	Positive	Negative	Negative	Negative	Positive	Negative	Negative	Negative	Negative	Negative	Negative	Negative	Negative	Negative	Negative	Negative	Negative	Negative	Negative	66	orange		medium	276454	No	Middle school	Catholic	Brown	widowed	1800
90	1	44.3	2017-04-18	CIN 3	Positive	2017-02-09	HSIL	2017-02-10	HSIL	2017-04-19	CIN 3	No	1		Positive	Negative	Negative	Negative	Positive	Positive	Negative	Negative	Negative	Positive	Positive	Negative	Negative	Negative	Positive	Negative	Negative	Negative	Negative	Negative	Negative	Negative	Negative	Negative	137	light yellow		small	244906	Yes	Elementary school	Catholic	white	Living with a partner in a marriage-like relationship	3000
116	1	28.9	2017-05-09	CIN 3	Positive	2017-03-29	HSIL	2017-03-30	CIN 3	2017-05-09	CIN 3	No	0.5		Positive	Negative	Negative	Negative	Positive	Positive	Negative	Negative	Negative	Positive	Negative	Negative	Negative	Negative	Negative	Negative	Negative	Negative	Negative	Negative	Negative	Negative	Negative	Negative	52	dark yellow		small	220360	Yes	Elementary school	Evangelical	Brown	Married	3500
86	1	29.9	2017-04-17	CIN 3	Positive	2017-02-10	HSIL	2017-02-13	CIN 2	2017-04-18	HSIL	No	2		Positive	Positive	Negative	Positive	Positive	Positive	Positive	Negative	Positive	Positive	Positive	Positive	Negative	Positive	Positive	Positive	Negative	Positive	Negative	Negative	Negative	Negative	Negative	Negative	44	dark yellow		big	174206	Yes	Elementary school	I am not religious	Brown	Married	6000
98	1	30.4	2017-04-25	CIN 3	Positive	2017-03-09	LSIL	2017-03-10	CIN 3	2017-04-26	CIN 3	No	1		Positive	Positive	Positive	Negative	Negative	Positive	Positive	Positive	Negative	Positive	Positive	Positive	Positive	Negative	Negative	Negative	Negative	Negative	Negative	Negative	Negative	Negative	Negative	Negative	65	medium yellow		medium	162704	No	Elementary school	Evangelical	white	Living with a partner in a marriage-like relationship
118	1	34.7	2017-05-10	CIN 3	Positive	2017-03-27	HSIL	2017-03-29	HSIL	2017-05-11	CIN 3	No	0.17		Positive	Positive	Positive	Negative	Negative	Positive	Positive	Positive	Negative	Negative	Positive	Positive	Positive	Negative	Negative	Negative	Negative	Negative	Positive	Positive	Negative	Negative	Negative	Negative	43.5	medium yellow		small	141081	No	Elementary school	Catholic	Brown	Married	1500
204	1	28.4	2017-12-12	CIN 3	Positive	2017-10-11	ASC-H	2017-10-16	CIN 3	2017-12-13	CIN 3	No	1		Positive	Positive	Positive	Negative	Positive	Positive	Positive	Positive	Negative	Positive	Positive	Positive	Positive	Negative	Positive	Negative	Negative	Negative	Positive	Positive	Negative	Negative	Negative	Negative	36	medium yellow		medium	109500	Yes	Middle school	Catholic	white	Never married	1680
130	1	36.6	2017-05-18	CIN 3	Positive	2017-05-18	HSIL	2017-06-07	HSIL	2017-07-26	CIN 3	No	2.25		Positive	Negative	Negative	Negative	Positive	Positive	Negative	Negative	Negative	Positive	Positive	Negative	Negative	Negative	Positive	Negative	Negative	Negative	Negative	Negative	Negative	Negative	Negative	Negative	101	medium yellow		small	207050	Yes	College	Evangelical	white	Married	5000
219	1	35.4	2018-01-04	CIN 3	Positive	2017-11-28	HSIL	2017-11-29	CIN 3			No	1		Positive	Negative	Negative	Negative	Positive	Positive	Negative	Negative	Negative	Positive	Negative	Negative	Negative	Negative	Negative	Negative	Negative	Negative	Negative	Negative	Negative	Negative	Negative	Negative	65	dark yellow		big	71750	No	Middle school	Evangelical	Brown	Living with a partner in a marriage-like relationship	937
226	1	31.5	2018-01-10	CIN 3	Positive	2018-01-10	ASC-H			2018-01-11	CIN 3	No	3		Positive	Negative	Negative	Negative	Positive	Positive	Negative	Negative	Negative	Positive	Negative	Negative	Negative	Negative	Negative	Negative	Negative	Negative	Negative	Negative	Negative	Negative	Negative	Negative	36	light yellow		big	63465	Yes	Middle school	Catholic	Brown	Married	2500
227	1	35	2018-01-10	CIN 3	Positive					2018-01-11	CIN 3	No	0.25		Positive	Negative	Negative	Negative	Positive	Negative	Negative	Negative	Negative	Negative	Positive	Negative	Negative	Negative	Positive	Negative	Negative	Negative	Negative	Negative	Negative	Negative	Negative	Negative	48.5	light yellow		big	63440	Yes	Middle school	Catholic	Brown	Living with a partner in a marriage-like relationship	8000
235	1	40.9	2018-01-24	CIN 3	Positive	2017-10-25	HSIL	2017-10-27	CIN 3			No	2.22		Negative	Negative	Negative	Negative	Negative	Positive	Positive	Positive	Negative	Negative	Negative	Negative	Negative	Negative	Negative	Negative	Negative	Negative	Negative	Negative	Negative	Negative	Negative	Negative	51	clear		no visible pellet	43367	Yes	Elementary school	Catholic	white	Married	4000
156	1	47.7	2017-07-25	CIN 3	Positive	2017-07-25	NILM			2017-09-19	CIN 3	No	0.33		Positive	Positive	Positive	Negative	Negative	Positive	Positive	Positive	Negative	Negative	Negative	Negative	Negative	Negative	Negative	Negative	Negative	Negative	Negative	Negative	Negative	Negative	Negative	Negative	66	medium yellow		medium	101011	No	Elementary school	Catholic	white	Living with a partner in a marriage-like relationship	3000
112	1	42.4	2017-05-08	CIN 3	Positive	2017-03-01	HSIL	2017-03-02	CIN 3	2017-05-09	CIN 3	No	0.5		Positive	Negative	Negative	Negative	Positive	Positive	Negative	Negative	Negative	Positive	Positive	Negative	Negative	Negative	Positive	Negative	Negative	Negative	Negative	Negative	Negative	Negative	Negative	Negative	63	light yellow		small	216028	No	Middle school	Evangelical	Brown	Married	10000
221	1	25.4	2018-01-08	CIN 3	Positive					2017-01-09	CIN 3	No	2083		Positive	Negative	Negative	Negative	Positive	Positive	Negative	Negative	Negative	Positive	Positive	Negative	Negative	Negative	Positive	Negative	Negative	Negative	Negative	Negative	Negative	Negative	Negative	Negative	51	clear		no visible pellet	66380	Yes	Middle school	I am not religious	Brown	Living with a partner in a marriage-like relationship	1200
238	1	32.5	2018-01-25	CIN 3	Positive	2017-12-19	NILM	2017-12-20	CIN 3			No	1		Negative	Negative	Negative	Negative	Negative	Positive	Negative	Negative	Negative	Positive	Negative	Negative	Negative	Negative	Negative	Negative	Negative	Negative	Negative	Negative	Negative	Negative	Negative	Negative	31	clear		small	41535	Yes	Middle school	Evangelical	white	Married	3000
64	1	41.4	2017-04-05	CIN 3	Positive	2017-02-23	ASC-H	2017-02-24	CIN 3	2017-04-05	CIN 3	No	0.5		Positive	Positive	Positive	Negative	Negative	Positive	Positive	Positive	Negative	Negative	Negative	Negative	Negative	Negative	Negative	Negative	Negative	Negative	Positive	Positive (2)	Negative	Negative	Negative	Negative	51	dark yellow		big	260659	No	Elementary school	Catholic	Asian	Married	1200
210	1	33.3	2017-12-21	CIN 3	Positive	2017-11-21	ASCH	2017-11-22	CIN 3			No	6		Positive	Positive	Positive	Negative	Negative	Positive	Positive	Positive	Negative	Negative	Negative	Negative	Negative	Negative	Negative	Negative	Negative	Negative	Negative	Negative	Negative	Negative	Negative	Negative	55	dark yellow		big	91903	No	Elementary school	Evangelical	white	Living with a partner in a marriage-like relationship	1200
158	1	37.2	2017-08-02	CIN 3	Positive	2017-06-20	HSIL	2017-06-21	CIN 3	2017-08-03	CIN 3	No	0.17		Positive	Negative	Negative	Negative	Positive	Positive	Negative	Negative	Negative	Positive	Negative	Negative	Negative	Negative	Negative	Negative	Negative	Negative	Negative	Negative	Negative	Negative	Negative	Negative	35	light yellow		small	98050	No	Elementary school	Evangelical	Black	Living with a partner in a marriage-like relationship	500
225	1	44.5	2018-01-09	CIN 3	Positive	2017-10-25	HSIL	2017-10-27	CIN2/3	2018-01-11	CIN 3	No	2.5		Positive	Negative	Negative	Negative	Positive	Positive	Negative	Negative	Negative	Positive	Positive	Negative	Negative	Negative	Positive	Negative	Negative	Negative	Negative	Negative	Negative	Negative	Negative	Negative	48.5	medium yellow		big	64919	No	Elementary school	Catholic	Brown	Married	600
237	1	54.2	2018-01-25	CIN 3	Positive	2017-12-26	HSIL	2017-12-27	CIN 3			No	6		Positive	Positive	Negative	Positive	Positive	Positive	Positive	Negative	Positive	Positive	Positive	Positive	Negative	Positive	Positive	Negative	Negative	Negative	Positive	Negative	Positive	Negative	Negative	Negative	31	medium yellow		big	41560	No	Illiterate	Evangelical	Black	Living with a partner in a marriage-like relationship	800
58	1	31.2	2017-04-04	CIN 3	Positive	2017-02-21	HSIL	2017-02-22	CIN 3	2017-04-05	HSIL	No	1		Positive	Positive	Positive	Negative	Positive	Positive	Positive	Positive	Negative	Negative	Positive	Positive	Positive	Negative	Negative	Negative	Negative	Negative	Positive	Positive (3)	Negative	Negative	Negative	Negative	21	dark yellow		medium	262080	Yes	Middle school	I am not religious	white	single/ never married	1800
60	1	42.7	2017-04-04	CIN 3	Positive	3017-02-20	ASCUS	2017-02-21	CIN 3	2017-04-05	HSIL	No	5.5		Positive	Positive	Negative	Positive	Negative	Positive	Positive	Negative	Positive	Negative	Negative	Negative	Negative	Negative	Negative	Negative	Negative	Negative	Positive	Negative	Positive	Negative	Negative	Negative	170	orange		big	192829	No	Elementary school	Catholic	Brown	Living with a partner in a marriage-like relationship
115	1	49.7	2017-05-09	CIN 3	Positive	2017-03-29	ASC-H	2017-03-30	CIN 3	2017-05-09	CIN 3	No	3.75		Positive	Positive	Positive	Negative	Negative	Positive	Positive	Positive	Negative	Negative	Positive	Positive	Positive	Negative	Negative	Negative	Negative	Negative	Positive	Positive (1)	Negative	Positive	Positive (1)	Negative	117	light yellow		medium	210364	No	Elementary school	Evangelical	white	Living with a partner in a marriage-like relationship	1000
[truncated: 8 more columns]
